# Supplementary material for: The Dimeric Peptide (KKYRYHLKPF)2K Shows Broad-Spectrum Antiviral Activity by Inhibiting Different Steps of Chikungunya and Zika Virus Infection
Source: Viruses. 2023 May 14;15(5):1168. doi: 10.3390/v15051168 (PMC10222827; doi:10.3390/v15051168)
Supplement: Supplementary file 1 [file viruses-15-01168-s001.zip]

Archive with 1 entries (1 files):
- viruses-2301640-supplementary.pdf
